# Supplementary material for: Marine Streptomyces-Derived Novel Alkaloids Discovered in the Past Decade
Source: Mar Drugs. 2024 Jan 22;22(1):51. doi: 10.3390/md22010051 (PMC10821133; doi:10.3390/md22010051)
Supplement: Supplementary file 1 [file marinedrugs-22-00051-s001.zip]

Archive with 1 entries (1 files):
- marinedrugs-2804693-supplementary.pdf
